# Supplementary material for: Identification of Multiple Proteins Coupling Transcriptional Gene Silencing to Genome Stability in Arabidopsis thaliana
Source: PLoS Genet. 2016 Jun 2;12(6):e1006092. doi: 10.1371/journal.pgen.1006092 (PMC4890748; doi:10.1371/journal.pgen.1006092)
Supplement: S1 Table — (XLSX) [file pgen.1006092.s007.xlsx]

## Sheet: Genes - Cotyledons
Table S1. Genes and transposons upregulated compared to wild type in atxr5/6 cotyledons. (> 4-fold increase ; FDR of 1e-2 using a Benjamini-Hochberg correction of Fisher's Exact Test)
Chromosome	Start	Stop	Gene	Strand
Chr1	1618601	1623452	AT1G05490	-
Chr1	2304765	2305031	AT1G07500	-
Chr1	2929216	2931841	AT1G09080	-
Chr1	2965022	2965972	AT1G09180	+
Chr1	3230449	3233109	AT1G09932	-
Chr1	3390321	3392571	AT1G10340	-
Chr1	4567934	4570598	AT1G13330	+
Chr1	4569447	4571118	AT1G13340	-
Chr1	4620227	4621580	AT1G13470	-
Chr1	5365664	5366497	AT1G15580	-
Chr1	6975387	6977264	AT1G20120	+
Chr1	7043712	7044592	AT1G20350	+
Chr1	7203301	7208998	AT1G20750	-
Chr1	7853083	7854963	AT1G22240	+
Chr1	8402045	8404301	AT1G23760	+
Chr1	9126736	9128528	AT1G26380	-
Chr1	9141566	9143304	AT1G26420	-
Chr1	10606250	10607784	AT1G30160	+
Chr1	10607887	10609618	AT1G30170	-
Chr1	10786978	10788683	AT1G30473	+
Chr1	10788225	10789943	AT1G30475	-
Chr1	11776855	11777557	AT1G32570	+
Chr1	12346231	12348513	AT1G33960	+
Chr1	12448725	12451287	AT1G34180	+
Chr1	12917148	12917763	AT1G35230	+
Chr1	13227323	13229796	AT1G35730	-
Chr1	13867567	13869490	AT1G36675	+
Chr1	14170350	14172040	AT1G37140	-
Chr1	16787507	16789318	AT1G44130	-
Chr1	19274657	19278528	AT1G51890	-
Chr1	19963213	19964712	AT1G53480	-
Chr1	19963266	19966952	AT1G53490	+
Chr1	21345638	21346157	AT1G57630	+
Chr1	21564110	21565171	AT1G58225	+
Chr1	22059423	22059822	AT1G59920	-
Chr1	22061082	22061481	AT1G59930	-
Chr1	22291581	22293964	AT1G60500	+
Chr1	25562117	25563948	AT1G68200	+
Chr1	26226865	26228580	AT1G69720	+
Chr1	28423895	28424931	AT1G75700	+
Chr2	1337385	1339270	AT2G04050	-
Chr2	1564165	1565106	AT2G04495	+
Chr2	2806624	2807368	AT2G06904	+
Chr2	2996775	2997889	AT2G07215	-
Chr2	3704576	3705594	AT2G09840	-
Chr2	4724035	4724143	AT2G11773	-
Chr2	4728071	4728239	AT2G11778	+
Chr2	6241703	6242463	AT2G14610	-
Chr2	6877773	6880898	AT2G15790	-
Chr2	7682382	7684083	AT2G17690	+
Chr2	7829034	7830580	AT2G18000	+
Chr2	7914304	7915872	AT2G18190	-
Chr2	7917504	7919277	AT2G18193	-
Chr2	8090657	8091656	AT2G18660	-
Chr2	8595819	8600757	AT2G19910	-
Chr2	10143645	10144511	AT2G23830	+
Chr2	10582829	10585216	AT2G24850	-
Chr2	12936978	12938834	AT2G30360	-
Chr2	13099335	13101413	AT2G30750	-
Chr2	13859768	13862614	AT2G32680	-
Chr2	17880614	17882636	AT2G43000	-
Chr2	18736838	18741841	AT2G45460	-
Chr3	229170	231105	AT3G01600	+
Chr3	1053365	1055163	AT3G04060	-
Chr3	3946035	3946960	AT3G12410	-
Chr3	8090653	8093248	AT3G22860	-
Chr3	8227221	8229576	AT3G23120	-
Chr3	9195502	9197124	AT3G25250	+
Chr3	9887947	9889705	AT3G26830	+
Chr3	10231115	10231418	AT3G27630	-
Chr3	10694443	10696123	AT3G28540	+
Chr3	10715622	10717329	AT3G28580	+
Chr3	11478731	11479749	AT3G29639	-
Chr3	12349046	12349832	AT3G30720	+
Chr3	12593958	12600432	AT3G30842	-
Chr3	14940113	14945291	AT3G42850	-
Chr3	14946187	14948167	AT3G42860	-
Chr3	15828176	15829088	AT3G44070	-
Chr3	16863400	16866041	AT3G45860	-
Chr3	16922752	16923247	AT3G46080	-
Chr3	17322118	17323545	AT3G47030	+
Chr3	18021649	18022324	AT3G48640	-
Chr3	18078473	18086817	AT3G48770	-
Chr3	18393746	18396816	AT3G49620	+
Chr3	18873957	18874780	AT3G50770	+
Chr3	19326332	19328323	AT3G52115	+
Chr3	21188516	21189859	AT3G57260	-
Chr3	21575886	21577845	AT3G58270	-
Chr4	1049956	1054065	AT4G02390	+
Chr4	1529445	1531780	AT4G03450	-
Chr4	2765961	2767957	AT4G05475	-
Chr4	4808634	4809352	AT4G07965	+
Chr4	5147699	5150966	AT4G08150	-
Chr4	5469344	5470466	AT4G08593	+
Chr4	5555315	5556616	AT4G08691	-
Chr4	7148245	7149921	AT4G11890	+
Chr4	10466476	10469092	AT4G19130	-
Chr4	11248077	11252724	AT4G21070	+
Chr4	11591115	11592238	AT4G21850	-
Chr4	12030019	12033137	AT4G22960	+
Chr4	12121382	12124205	AT4G23140	+
Chr4	12125730	12128332	AT4G23150	+
Chr4	12129484	12134187	AT4G23160	+
Chr4	12957833	12958714	AT4G25330	+
Chr4	13236447	13238487	AT4G26120	+
Chr4	16491795	16493418	AT4G34510	+
Chr4	17621885	17624285	AT4G37490	-
Chr4	18366949	18368359	AT4G39500	-
Chr5	999101	1001029	AT5G03780	-
Chr5	2406067	2407330	AT5G07610	+
Chr5	2882426	2884229	AT5G09290	+
Chr5	3400341	3402207	AT5G10760	-
Chr5	3638430	3639883	AT5G11410	-
Chr5	4670778	4672072	AT5G14490	-
Chr5	6040918	6042938	AT5G18270	-
Chr5	7070585	7072951	AT5G20850	-
Chr5	7478929	7479527	AT5G22520	+
Chr5	8251377	8262154	AT5G24280	-
Chr5	8752683	8754485	AT5G25260	+
Chr5	9147175	9148128	AT5G26170	-
Chr5	10201270	10203335	AT5G28235	-
Chr5	10824432	10826575	AT5G28810	+
Chr5	11190542	11191963	AT5G29560	-
Chr5	13386851	13387175	AT5G35120	-
Chr5	15573504	15575618	AT5G38900	-
Chr5	15883178	15884067	AT5G39670	+
Chr5	16359429	16363792	AT5G40840	-
Chr5	18095712	18097585	AT5G44820	-
Chr5	18260440	18264346	AT5G45150	+
Chr5	19758880	19761721	AT5G48720	+
Chr5	20952441	20953393	AT5G51580	-
Chr5	21386823	21387703	AT5G52760	+
Chr5	22478711	22481148	AT5G55490	-
Chr5	22974519	22975992	AT5G56810	+
Chr5	24252157	24254849	AT5G60250	+
Chr5	24498466	24501494	AT5G60900	-
Chr5	24571170	24574372	AT5G61070	-
Chr5	24808483	24812597	AT5G61740	+
Chr5	25633535	25635781	AT5G64060	-
Chr5	26434063	26437222	AT5G66130	+

## Sheet: Transposons - Cotyledons
Table S1. Genes and transposons upregulated compared to wild type in atxr5/6 cotyledons. (> 4-fold increase ; FDR of 1e-2 using a Benjamini-Hochberg correction of Fisher's Exact Test)
Chromosome	Start	Stop	Gene	Strand
Chr1	8927732	8933058	AT1TE28830	-
Chr1	12016038	12020227	AT1TE38940	-
Chr1	12172517	12177219	AT1TE39515	-
Chr1	12406709	12410000	AT1TE40355	+
Chr1	12626457	12630547	AT1TE41230	+
Chr1	12664497	12673969	AT1TE41345	-
Chr1	12949835	12953875	AT1TE42225	+
Chr1	13127113	13128014	AT1TE42875	-
Chr1	13131405	13140006	AT1TE42890	+
Chr1	13180946	13181769	AT1TE43030	-
Chr1	13181965	13186591	AT1TE43040	-
Chr1	13230993	13235723	AT1TE43225	-
Chr1	13263763	13276157	AT1TE43355	+
Chr1	13417658	13421489	AT1TE43880	-
Chr1	13439444	13448530	AT1TE43975	+
Chr1	13507780	13515964	AT1TE44230	-
Chr1	13559846	13564825	AT1TE44380	+
Chr1	13573425	13576126	AT1TE44450	-
Chr1	13576127	13581525	AT1TE44455	-
Chr1	13625190	13632772	AT1TE44630	-
Chr1	13644552	13648938	AT1TE44670	-
Chr1	13711059	13712501	AT1TE44905	+
Chr1	13734680	13743201	AT1TE45020	-
Chr1	13777611	13785849	AT1TE45145	-
Chr1	13786685	13795195	AT1TE45175	+
Chr1	13840025	13840159	AT1TE45375	-
Chr1	13840160	13840729	AT1TE45380	-
Chr1	13840762	13840830	AT1TE45385	-
Chr1	13841052	13841405	AT1TE45390	-
Chr1	13842619	13847118	AT1TE45395	-
Chr1	13871158	13871383	AT1TE45510	+
Chr1	13968111	13979022	AT1TE45855	-
Chr1	14033278	14038199	AT1TE46095	-
Chr1	14044362	14045934	AT1TE46140	+
Chr1	14070822	14075427	AT1TE46235	+
Chr1	14109014	14112560	AT1TE46330	-
Chr1	14196923	14206946	AT1TE46635	-
Chr1	14214747	14225656	AT1TE46665	-
Chr1	14277551	14282138	AT1TE46830	-
Chr1	14280175	14281809	AT1TE46835	-
Chr1	14334336	14340693	AT1TE47105	+
Chr1	14368381	14375118	AT1TE47280	+
Chr1	14379072	14379255	AT1TE47300	+
Chr1	14424725	14424908	AT1TE47520	+
Chr1	14427922	14449178	AT1TE47540	+
Chr1	14432223	14442952	AT1TE47550	+
Chr1	14449179	14451469	AT1TE47570	+
Chr1	14481779	14481962	AT1TE47705	+
Chr1	14590168	14598729	AT1TE48035	-
Chr1	14837664	14845083	AT1TE48730	-
Chr1	14865439	14874995	AT1TE48765	-
Chr1	14875416	14885131	AT1TE48775	+
Chr1	14891977	14897732	AT1TE48830	-
Chr1	14897776	14908757	AT1TE48835	-
Chr1	15061271	15069809	AT1TE49300	-
Chr1	15074170	15076081	AT1TE49325	-
Chr1	15139696	15142452	AT1TE49675	+
Chr1	15209312	15215968	AT1TE49955	+
Chr1	15292160	15296694	AT1TE50345	+
Chr1	15398356	15406124	AT1TE50810	+
Chr1	15412724	15420826	AT1TE50860	+
Chr1	15455488	15486506	AT1TE51040	+
Chr1	15610627	15615403	AT1TE51360	-
Chr1	15703960	15715037	AT1TE51735	-
Chr1	15750264	15755704	AT1TE51850	+
Chr1	15762944	15766494	AT1TE51910	-
Chr1	15857271	15872649	AT1TE52200	+
Chr1	15867721	15871376	AT1TE52205	+
Chr1	15950604	15958318	AT1TE52590	-
Chr1	16070137	16074320	AT1TE52925	+
Chr1	16080534	16089067	AT1TE52950	+
Chr1	16094142	16097900	AT1TE52985	-
Chr1	16097901	16099192	AT1TE52990	-
Chr1	16281487	16291044	AT1TE53635	-
Chr1	16296281	16302985	AT1TE53660	-
Chr1	16509815	16528903	AT1TE54480	-
Chr1	16607489	16611583	AT1TE54760	+
Chr1	16626037	16637234	AT1TE54805	-
Chr1	16659688	16664330	AT1TE54925	-
Chr1	16742379	16751122	AT1TE55320	-
Chr1	17023916	17029257	AT1TE56390	-
Chr1	18154505	18163494	AT1TE60180	+
Chr1	18846375	18854882	AT1TE62470	-
Chr1	19675549	19680353	AT1TE65060	+
Chr1	28515062	28516118	AT1TE93275	+
Chr2	31445	42029	AT2TE00030	+
Chr2	376596	377257	AT2TE01560	-
Chr2	566757	582571	AT2TE02465	+
Chr2	824786	825021	AT2TE03625	+
Chr2	1485441	1490713	AT2TE06885	-
Chr2	1557070	1562055	AT2TE07175	-
Chr2	1670444	1672763	AT2TE07745	+
Chr2	1758540	1766569	AT2TE08135	-
Chr2	1781546	1786791	AT2TE08225	+
Chr2	2110084	2114697	AT2TE09640	-
Chr2	2134453	2137255	AT2TE09735	+
Chr2	2399531	2410158	AT2TE10980	-
Chr2	2401125	2402966	AT2TE10985	-
Chr2	2416281	2423558	AT2TE11040	+
Chr2	2418614	2423173	AT2TE11050	+
Chr2	2436994	2442260	AT2TE11110	-
Chr2	2618649	2618894	AT2TE11755	-
Chr2	2632430	2635807	AT2TE11805	+
Chr2	2638832	2648149	AT2TE11815	+
Chr2	2660936	2664200	AT2TE11890	+
Chr2	2666855	2678073	AT2TE11900	+
Chr2	2678105	2681641	AT2TE11920	-
Chr2	2691572	2693140	AT2TE11955	+
Chr2	2699309	2709964	AT2TE11985	-
Chr2	2712873	2720794	AT2TE12030	+
Chr2	2791702	2800659	AT2TE12310	+
Chr2	2793396	2799755	AT2TE12315	+
Chr2	2805779	2806532	AT2TE12335	+
Chr2	2808060	2808835	AT2TE12340	-
Chr2	2871823	2882410	AT2TE12555	-
Chr2	2941107	2945799	AT2TE12825	-
Chr2	2995751	2996370	AT2TE13060	+
Chr2	3061229	3074307	AT2TE13335	+
Chr2	3075735	3078570	AT2TE13350	-
Chr2	3107315	3112019	AT2TE13445	-
Chr2	3636370	3645326	AT2TE15880	-
Chr2	3687124	3692178	AT2TE16030	-
Chr2	3731281	3740503	AT2TE16190	+
Chr2	3785520	3794054	AT2TE16310	-
Chr2	3875679	3879089	AT2TE16580	-
Chr2	3876712	3878306	AT2TE16585	-
Chr2	3919162	3922206	AT2TE16710	+
Chr2	3922207	3922448	AT2TE16715	+
Chr2	3922475	3925831	AT2TE16725	+
Chr2	3942751	3962834	AT2TE16800	-
Chr2	3948282	3949277	AT2TE16820	+
Chr2	3949278	3956452	AT2TE16825	+
Chr2	3965157	3966273	AT2TE16860	-
Chr2	4027024	4045789	AT2TE17095	+
Chr2	4035772	4044425	AT2TE17110	+
Chr2	4148680	4149237	AT2TE17550	+
Chr2	4149396	4153427	AT2TE17565	-
Chr2	4159310	4161049	AT2TE17590	-
Chr2	4162311	4169555	AT2TE17600	+
Chr2	4175505	4183067	AT2TE17625	+
Chr2	4197160	4211222	AT2TE17725	-
Chr2	4256384	4261370	AT2TE17935	+
Chr2	4256626	4258322	AT2TE17940	+
Chr2	4336398	4337750	AT2TE18240	+
Chr2	4381396	4397150	AT2TE18410	+
Chr2	4398157	4401873	AT2TE18435	+
Chr2	4404337	4407935	AT2TE18450	-
Chr2	4407946	4412568	AT2TE18455	-
Chr2	4425637	4428291	AT2TE18545	+
Chr2	4452530	4457022	AT2TE18695	+
Chr2	4513698	4517287	AT2TE18885	-
Chr2	4570281	4583000	AT2TE19005	-
Chr2	4626896	4631843	AT2TE19200	-
Chr2	4635952	4641165	AT2TE19240	-
Chr2	4715985	4723844	AT2TE19590	+
Chr2	4724593	4725018	AT2TE19595	-
Chr2	4725035	4726100	AT2TE19600	-
Chr2	4728862	4729352	AT2TE19610	+
Chr2	4729404	4737545	AT2TE19615	-
Chr2	4731189	4731232	AT2TE19620	+
Chr2	4731233	4732460	AT2TE19625	+
Chr2	4852584	4856562	AT2TE20105	+
Chr2	4900803	4909281	AT2TE20205	+
Chr2	4910286	4919074	AT2TE20220	-
Chr2	4925171	4933931	AT2TE20255	-
Chr2	4948691	4959161	AT2TE20330	+
Chr2	4978469	4990075	AT2TE20435	+
Chr2	5092513	5097934	AT2TE20940	+
Chr2	5100093	5111544	AT2TE20960	+
Chr2	5105901	5110242	AT2TE20965	+
Chr2	5148283	5153752	AT2TE21105	+
Chr2	5149572	5151199	AT2TE21110	+
Chr2	5220790	5227189	AT2TE21345	-
Chr2	5338033	5346285	AT2TE21710	-
Chr2	5353714	5362152	AT2TE21745	-
Chr2	5365116	5381127	AT2TE21760	-
Chr2	5367815	5377537	AT2TE21765	-
Chr2	5440527	5444575	AT2TE22040	+
Chr2	5453328	5456816	AT2TE22075	-
Chr2	5517609	5520081	AT2TE22315	-
Chr2	5523654	5527606	AT2TE22335	-
Chr2	5729798	5732119	AT2TE23185	+
Chr2	5780103	5786739	AT2TE23510	-
Chr2	5808801	5814890	AT2TE23670	-
Chr2	5817335	5822205	AT2TE23705	+
Chr2	5886322	5900126	AT2TE23965	-
Chr2	5886607	5888004	AT2TE23970	+
Chr2	5984986	5996552	AT2TE24385	+
Chr2	6027027	6031164	AT2TE24525	-
Chr2	6070846	6082356	AT2TE24735	+
Chr2	6263279	6271099	AT2TE25540	-
Chr2	6306615	6307823	AT2TE25740	+
Chr2	6351159	6353252	AT2TE25875	-
Chr2	6433987	6439754	AT2TE26275	+
Chr2	6524256	6533075	AT2TE26680	-
Chr2	6700893	6706745	AT2TE27390	+
Chr2	6837289	6843328	AT2TE27870	+
Chr2	6880749	6880917	AT2TE28015	+
Chr2	6881261	6884610	AT2TE28020	+
Chr2	6884611	6885154	AT2TE28025	-
Chr2	6885155	6885238	AT2TE28030	-
Chr2	6886557	6887874	AT2TE28035	+
Chr2	6979262	6980308	AT2TE28430	+
Chr2	7006420	7007823	AT2TE28555	+
Chr2	14407884	14412426	AT2TE63800	+
Chr3	8537355	8543559	AT3TE35825	+
Chr3	10477962	10483743	AT3TE43550	-
Chr3	10917704	10922777	AT3TE45385	-
Chr3	11176821	11181607	AT3TE46520	-
Chr3	11404273	11413061	AT3TE47555	+
Chr3	11513764	11521912	AT3TE47975	+
Chr3	11560702	11569513	AT3TE48120	-
Chr3	11570287	11575315	AT3TE48135	+
Chr3	11575522	11577530	AT3TE48150	+
Chr3	11793559	11798454	AT3TE49090	+
Chr3	12000267	12007884	AT3TE50025	+
Chr3	12025064	12040032	AT3TE50125	-
Chr3	12105506	12121576	AT3TE50375	-
Chr3	12170727	12174172	AT3TE50550	-
Chr3	12175457	12187368	AT3TE50570	+
Chr3	12187386	12191386	AT3TE50595	-
Chr3	12209611	12211824	AT3TE50650	-
Chr3	12288029	12294708	AT3TE50890	+
Chr3	12302109	12308742	AT3TE50940	-
Chr3	12343945	12348316	AT3TE51140	+
Chr3	12348429	12350350	AT3TE51150	+
Chr3	12374068	12381768	AT3TE51250	+
Chr3	12409273	12414048	AT3TE51325	+
Chr3	12461860	12472012	AT3TE51460	-
Chr3	12478085	12486325	AT3TE51505	+
Chr3	12535720	12539729	AT3TE51660	+
Chr3	12563410	12570235	AT3TE51735	-
Chr3	12581068	12582803	AT3TE51810	-
Chr3	12603266	12606828	AT3TE51895	-
Chr3	12607223	12608295	AT3TE51900	-
Chr3	12705155	12708553	AT3TE52305	-
Chr3	12849779	12864029	AT3TE52800	+
Chr3	12853595	12861862	AT3TE52805	+
Chr3	12919569	12927696	AT3TE53045	-
Chr3	13165706	13169990	AT3TE53850	+
Chr3	13168135	13169292	AT3TE53860	+
Chr3	13169991	13170667	AT3TE53865	+
Chr3	13198082	13205284	AT3TE53985	+
Chr3	13205326	13209008	AT3TE53995	+
Chr3	13209957	13212639	AT3TE54005	+
Chr3	13282293	13287570	AT3TE54330	-
Chr3	13333284	13343593	AT3TE54500	-
Chr3	13399896	13403142	AT3TE54690	-
Chr3	13405033	13412098	AT3TE54705	-
Chr3	13412099	13421909	AT3TE54710	-
Chr3	13510317	13512924	AT3TE55005	-
Chr3	13603229	13609413	AT3TE55340	+
Chr3	13619468	13628948	AT3TE55360	-
Chr3	13628949	13632998	AT3TE55365	-
Chr3	13643231	13654839	AT3TE55395	+
Chr3	13806245	13809268	AT3TE56640	+
Chr3	13816427	13821632	AT3TE56700	-
Chr3	13870712	13877563	AT3TE57050	+
Chr3	13884028	13894235	AT3TE57085	+
Chr3	13899550	13900332	AT3TE57100	+
Chr3	13902135	13905745	AT3TE57110	+
Chr3	13918896	13919443	AT3TE57160	+
Chr3	13919444	13924434	AT3TE57165	+
Chr3	13954901	13959339	AT3TE57275	-
Chr3	13960450	13962975	AT3TE57310	-
Chr3	13979547	13988266	AT3TE57395	-
Chr3	13993596	14001823	AT3TE57445	-
Chr3	14051728	14060628	AT3TE57645	-
Chr3	14097290	14111363	AT3TE57780	+
Chr3	14133047	14138184	AT3TE57935	+
Chr3	14272908	14285452	AT3TE58655	-
Chr3	14336990	14352445	AT3TE58895	+
Chr3	14348303	14350633	AT3TE58900	+
Chr3	14476511	14476641	AT3TE59340	+
Chr3	14476938	14478349	AT3TE59350	-
Chr3	14478350	14478897	AT3TE59355	-
Chr3	14495505	14497162	AT3TE59450	-
Chr3	14497163	14497511	AT3TE59455	-
Chr3	14497595	14499694	AT3TE59460	+
Chr3	14500039	14501564	AT3TE59470	+
Chr3	14503142	14513418	AT3TE59480	+
Chr3	14504215	14509015	AT3TE59490	-
Chr3	14549334	14551093	AT3TE59605	+
Chr3	14563702	14574067	AT3TE59660	+
Chr3	14656779	14662773	AT3TE59985	+
Chr3	14738726	14741751	AT3TE60280	-
Chr3	14749400	14750294	AT3TE60310	-
Chr3	14773640	14783116	AT3TE60410	-
Chr3	14788099	14789519	AT3TE60425	-
Chr3	14789522	14789998	AT3TE60430	-
Chr3	14795320	14804954	AT3TE60460	+
Chr3	14827631	14830228	AT3TE60550	-
Chr3	14830402	14836116	AT3TE60560	-
Chr3	14918973	14927509	AT3TE60875	+
Chr3	15104978	15108146	AT3TE61525	+
Chr3	15299629	15307268	AT3TE62215	-
Chr3	15422161	15430585	AT3TE62595	+
Chr3	15455636	15468075	AT3TE62685	-
Chr3	15493534	15499327	AT3TE62785	-
Chr3	15540532	15549243	AT3TE62940	+
Chr3	15711476	15722693	AT3TE63540	-
Chr3	15813075	15814056	AT3TE63935	-
Chr3	15919028	15924078	AT3TE64435	-
Chr3	16498552	16499159	AT3TE66875	+
Chr3	16635837	16647479	AT3TE67445	+
Chr3	16957465	16962731	AT3TE68730	-
Chr3	17106151	17115098	AT3TE69350	+
Chr4	860921	864078	AT4TE04415	-
Chr4	1016803	1021368	AT4TE05190	+
Chr4	1459720	1462422	AT4TE07420	+
Chr4	1644067	1645245	AT4TE08355	-
Chr4	1669366	1680248	AT4TE08445	-
Chr4	1835798	1848371	AT4TE09080	-
Chr4	1838260	1846903	AT4TE09085	+
Chr4	1919524	1925047	AT4TE09315	+
Chr4	1943751	1955321	AT4TE09385	+
Chr4	1976922	1989659	AT4TE09480	-
Chr4	2001189	2010958	AT4TE09560	+
Chr4	2010959	2013986	AT4TE09565	+
Chr4	2013990	2014537	AT4TE09570	-
Chr4	2016444	2018942	AT4TE09580	+
Chr4	2064099	2068831	AT4TE09800	-
Chr4	2076982	2077353	AT4TE09845	+
Chr4	2090158	2094128	AT4TE09925	+
Chr4	2151851	2164191	AT4TE10210	+
Chr4	2205875	2214904	AT4TE10345	+
Chr4	2208276	2212249	AT4TE10350	-
Chr4	2245569	2256834	AT4TE10490	+
Chr4	2297640	2300477	AT4TE10675	+
Chr4	2597003	2602175	AT4TE12175	-
Chr4	2786670	2788434	AT4TE13035	+
Chr4	2867757	2875954	AT4TE13450	-
Chr4	2886333	2888605	AT4TE13485	+
Chr4	3013166	3024926	AT4TE14035	+
Chr4	3051356	3053047	AT4TE14135	-
Chr4	3087019	3097887	AT4TE14295	-
Chr4	3173943	3184236	AT4TE14540	-
Chr4	3263245	3265514	AT4TE14990	+
Chr4	3263585	3264171	AT4TE14995	+
Chr4	3266373	3288504	AT4TE15005	-
Chr4	3273949	3285542	AT4TE15025	-
Chr4	3274434	3285235	AT4TE15030	+
Chr4	3328135	3330397	AT4TE15195	+
Chr4	3364998	3369465	AT4TE15365	+
Chr4	3374813	3376091	AT4TE15400	+
Chr4	3376092	3378542	AT4TE15405	+
Chr4	3379353	3392103	AT4TE15420	-
Chr4	3384360	3389184	AT4TE15440	+
Chr4	3410859	3411608	AT4TE15525	+
Chr4	3416877	3417394	AT4TE15555	+
Chr4	3418250	3423025	AT4TE15565	+
Chr4	3454106	3469494	AT4TE15665	+
Chr4	3455687	3469254	AT4TE15670	+
Chr4	3472403	3481431	AT4TE15685	+
Chr4	3499713	3507968	AT4TE15820	-
Chr4	3501968	3503976	AT4TE15825	-
Chr4	3506115	3506471	AT4TE15835	-
Chr4	3519816	3521461	AT4TE15875	+
Chr4	3525670	3530360	AT4TE15890	+
Chr4	3537291	3547183	AT4TE15945	-
Chr4	3547184	3555683	AT4TE15950	+
Chr4	3590831	3604525	AT4TE16080	-
Chr4	3597265	3603698	AT4TE16085	+
Chr4	3621332	3629520	AT4TE16165	+
Chr4	3697525	3703860	AT4TE16400	+
Chr4	3734616	3736025	AT4TE16560	-
Chr4	3750030	3754223	AT4TE16575	-
Chr4	3784416	3794425	AT4TE16725	+
Chr4	3838638	3843995	AT4TE16900	-
Chr4	3853114	3856100	AT4TE16915	+
Chr4	3858619	3860582	AT4TE16925	+
Chr4	3864859	3877300	AT4TE16945	-
Chr4	3886418	3893274	AT4TE16990	-
Chr4	3915210	3916822	AT4TE17115	-
Chr4	3945017	3950541	AT4TE17205	-
Chr4	3987766	3997945	AT4TE17360	-
Chr4	4016073	4024284	AT4TE17470	-
Chr4	4025214	4028757	AT4TE17480	-
Chr4	4035340	4045318	AT4TE17510	+
Chr4	4239123	4249806	AT4TE18245	+
Chr4	4269500	4279994	AT4TE18315	-
Chr4	4281762	4288696	AT4TE18330	+
Chr4	4320822	4333493	AT4TE18435	+
Chr4	4328378	4328695	AT4TE18440	+
Chr4	4328696	4332395	AT4TE18445	+
Chr4	4335932	4345859	AT4TE18470	+
Chr4	4356088	4373281	AT4TE18500	+
Chr4	4385361	4388910	AT4TE18610	+
Chr4	4414370	4416095	AT4TE18705	+
Chr4	4416096	4416803	AT4TE18715	+
Chr4	4424308	4425021	AT4TE18735	+
Chr4	4670477	4676290	AT4TE19655	+
Chr4	4722731	4729735	AT4TE19830	-
Chr4	4761470	4768681	AT4TE19910	+
Chr4	4768682	4782141	AT4TE19915	+
Chr4	4777191	4778739	AT4TE19925	+
Chr4	4830280	4836765	AT4TE20120	+
Chr4	4836766	4838847	AT4TE20125	+
Chr4	4891843	4892018	AT4TE20385	+
Chr4	4892325	4903536	AT4TE20400	-
Chr4	4980246	4984203	AT4TE20800	-
Chr4	5485146	5494752	AT4TE22970	-
Chr4	5952037	5961596	AT4TE25065	-
Chr4	6914662	6919511	AT4TE29830	-
Chr4	7389649	7391071	AT4TE32185	+
Chr5	7069517	7070690	AT5TE25580	-
Chr5	9561935	9571088	AT5TE34730	-
Chr5	9871829	9872479	AT5TE35950	+
Chr5	9949205	9954436	AT5TE36230	+
Chr5	10050547	10056385	AT5TE36620	+
Chr5	10139892	10146964	AT5TE36940	+
Chr5	10146965	10148456	AT5TE36945	+
Chr5	10398777	10400370	AT5TE37965	+
Chr5	10547747	10553606	AT5TE38495	-
Chr5	10582666	10586640	AT5TE38635	+
Chr5	10738786	10740791	AT5TE39090	-
Chr5	10755541	10760142	AT5TE39140	-
Chr5	10785803	10790577	AT5TE39230	-
Chr5	10816631	10820541	AT5TE39315	+
Chr5	10846170	10853863	AT5TE39425	+
Chr5	10869381	10873247	AT5TE39485	+
Chr5	10945834	10954123	AT5TE39830	-
Chr5	10958669	10958894	AT5TE39850	+
Chr5	11170950	11175204	AT5TE40425	-
Chr5	11192674	11193130	AT5TE40505	-
Chr5	11194168	11194435	AT5TE40510	-
Chr5	11195537	11197049	AT5TE40520	+
Chr5	11197050	11198434	AT5TE40525	+
Chr5	11198435	11202846	AT5TE40530	+
Chr5	11211365	11213107	AT5TE40565	+
Chr5	11213190	11218091	AT5TE40575	+
Chr5	11218403	11222907	AT5TE40580	+
Chr5	11320501	11331866	AT5TE41070	-
Chr5	11428657	11437942	AT5TE41355	+
Chr5	11441661	11452121	AT5TE41395	+
Chr5	11454992	11460346	AT5TE41420	+
Chr5	11555596	11562653	AT5TE41795	+
Chr5	11577183	11587287	AT5TE41865	+
Chr5	11587292	11592676	AT5TE41870	+
Chr5	11621550	11635002	AT5TE41975	-
Chr5	11623257	11631509	AT5TE41980	-
Chr5	11641247	11643340	AT5TE42010	-
Chr5	11643341	11651273	AT5TE42015	-
Chr5	11686006	11697352	AT5TE42135	-
Chr5	11711929	11723225	AT5TE42190	-
Chr5	11742799	11753141	AT5TE42265	-
Chr5	11777537	11782793	AT5TE42355	+
Chr5	11782795	11785054	AT5TE42360	-
Chr5	11782971	11784600	AT5TE42365	-
Chr5	11810265	11821593	AT5TE42440	-
Chr5	11830762	11851813	AT5TE42470	+
Chr5	11935195	11945566	AT5TE42710	+
Chr5	11980611	11983005	AT5TE42850	+
Chr5	12138054	12150833	AT5TE43260	-
Chr5	12151734	12160420	AT5TE43275	+
Chr5	12199587	12207543	AT5TE43385	+
Chr5	12225103	12227283	AT5TE43435	-
Chr5	12269311	12272892	AT5TE43580	+
Chr5	12289069	12297594	AT5TE43665	+
Chr5	12307822	12315770	AT5TE43705	-
Chr5	12335501	12338654	AT5TE43805	-
Chr5	12353643	12361416	AT5TE43855	-
Chr5	12371307	12373510	AT5TE43915	-
Chr5	12381357	12389681	AT5TE43940	+
Chr5	12396084	12403525	AT5TE43975	+
Chr5	12403540	12415223	AT5TE43980	+
Chr5	12517297	12522612	AT5TE44355	-
Chr5	12631168	12636386	AT5TE44750	-
Chr5	12639602	12650823	AT5TE44770	+
Chr5	12710658	12720096	AT5TE45005	+
Chr5	12744146	12751391	AT5TE45060	-
Chr5	12746198	12747967	AT5TE45065	+
Chr5	12754604	12764996	AT5TE45090	-
Chr5	12966769	12968156	AT5TE46155	-
Chr5	12968300	12968626	AT5TE46160	-
Chr5	12991095	12996437	AT5TE46210	+
Chr5	12996438	13012738	AT5TE46215	+
Chr5	13004467	13009799	AT5TE46220	+
Chr5	13021860	13027035	AT5TE46280	+
Chr5	13261021	13272510	AT5TE47115	-
Chr5	13317244	13328540	AT5TE47200	-
Chr5	13328543	13331829	AT5TE47205	-
Chr5	13564022	13573335	AT5TE48190	-
Chr5	13644714	13651105	AT5TE48550	-
Chr5	14379336	14383621	AT5TE51685	+
Chr5	14574599	14580412	AT5TE52400	+
Chr5	18193410	18202051	AT5TE65540	-

## Sheet: Genes - Flowers
Table S1. Genes and transposons upregulated compared to wild type in atxr5/6 cotyledons. (> 4-fold increase ; FDR of 1e-2 using a Benjamini-Hochberg correction of Fisher's Exact Test)
Chromosome	Start	Stop	Gene	Strand
Chr1	7203301	7208998	AT1G20750	-
Chr1	19963213	19964712	AT1G53480	-
Chr1	19963266	19966952	AT1G53490	+
Chr3	229170	231105	AT3G01600	+
Chr3	10231115	10231418	AT3G27630	-
Chr4	9856295	9859288	AT4G17710	-
Chr4	12957833	12958714	AT4G25330	+
Chr4	18366949	18368359	AT4G39500	-
Chr5	4670778	4672072	AT5G14490	-

## Sheet: Transposons - Flowers
Table S1. Genes and transposons upregulated compared to wild type in atxr5/6 cotyledons. (> 4-fold increase ; FDR of 1e-2 using a Benjamini-Hochberg correction of Fisher's Exact Test)
Chromosome	Start	Stop	Gene	Strand
Chr1	28515062	28516118	AT1TE93275	+
Chr3	20504024	20505461	AT3TE83365	-
Chr5	8571574	8577832	AT5TE31020	+
Chr5	8578116	8579625	AT5TE31030	-
Chr5	14083274	14088529	AT5TE50260	-
