# Supplementary material for: Identification of Multiple Proteins Coupling Transcriptional Gene Silencing to Genome Stability in Arabidopsis thaliana
Source: PLoS Genet. 2016 Jun 2;12(6):e1006092. doi: 10.1371/journal.pgen.1006092 (PMC4890748; doi:10.1371/journal.pgen.1006092)
Supplement: S2 Table — (XLSX) [file pgen.1006092.s008.xlsx]

## Sheet: Genes
Table S2. Genes and transposons upregulated upon irradiation (100Gy treatment) in wild type seedlings as compared to control seedlings. (> 4-fold increase ; FDR of 1e-2 using a Benjamini-Hochberg correction of Fisher's Exact Test)
Chromosome	Start	Stop	Gene	Strand
Chr1	202135	204189	AT1G01560	+
Chr1	529794	534677	AT1G02530	+
Chr1	911435	911759	AT1G03660	-
Chr1	1618601	1623452	AT1G05490	-
Chr1	1701115	1702749	AT1G05675	-
Chr1	1775642	1778553	AT1G05880	+
Chr1	2304765	2305031	AT1G07500	-
Chr1	2590943	2606892	AT1G08260	+
Chr1	2606268	2607507	AT1G08270	-
Chr1	2964151	2964604	AT1G09176	+
Chr1	2965022	2965972	AT1G09180	+
Chr1	3275890	3278697	AT1G10040	-
Chr1	4257267	4259300	AT1G12480	-
Chr1	4567934	4570598	AT1G13330	+
Chr1	4622633	4624070	AT1G13480	-
Chr1	4631777	4633248	AT1G13520	-
Chr1	4974066	4975705	AT1G14540	-
Chr1	5365664	5366497	AT1G15580	-
Chr1	5872144	5873086	AT1G17180	+
Chr1	5998813	6002716	AT1G17460	+
Chr1	6180895	6183806	AT1G17960	-
Chr1	6389410	6391267	AT1G18570	+
Chr1	7043712	7044592	AT1G20350	+
Chr1	7203301	7208998	AT1G20750	-
Chr1	7395227	7396773	AT1G21120	-
Chr1	7542829	7543077	AT1G21528	-
Chr1	8350792	8352791	AT1G23550	+
Chr1	8536044	8537387	AT1G24140	-
Chr1	9078139	9079576	AT1G26240	-
Chr1	9126736	9128528	AT1G26380	-
Chr1	9138674	9140439	AT1G26410	-
Chr1	9648140	9649073	AT1G27730	-
Chr1	9714135	9715044	AT1G27890	-
Chr1	9733596	9738129	AT1G27940	-
Chr1	10606250	10607784	AT1G30160	+
Chr1	10607887	10609618	AT1G30170	-
Chr1	10719168	10720758	AT1G30370	-
Chr1	10788225	10789943	AT1G30475	-
Chr1	11181710	11185344	AT1G31280	+
Chr1	11776855	11777557	AT1G32570	+
Chr1	12393494	12396006	AT1G34050	+
Chr1	13853170	13853687	AT1G36640	-
Chr1	16933791	16934511	AT1G44830	+
Chr1	18939276	18941704	AT1G51130	-
Chr1	19481187	19482674	AT1G52315	+
Chr1	20011428	20011925	AT1G53620	-
Chr1	20014409	20014923	AT1G53625	-
Chr1	20987287	20993072	AT1G56120	-
Chr1	21056231	21057577	AT1G56240	-
Chr1	21061599	21062995	AT1G56250	-
Chr1	21167588	21173632	AT1G56510	+
Chr1	21564110	21565171	AT1G58225	+
Chr1	21701184	21704255	AT1G58410	-
Chr1	21924692	21929424	AT1G59660	+
Chr1	22291581	22293964	AT1G60500	+
Chr1	24873290	24874758	AT1G66700	-
Chr1	24909212	24911485	AT1G66780	+
Chr1	24927612	24928803	AT1G66810	-
Chr1	25562117	25563948	AT1G68200	+
Chr1	25574863	25576129	AT1G68240	-
Chr1	25661500	25662239	AT1G68450	-
Chr1	26334249	26335558	AT1G69920	-
Chr1	26423873	26425356	AT1G70170	+
Chr1	26548951	26550520	AT1G70440	-
Chr1	27394746	27396799	AT1G72790	+
Chr1	27855698	27857534	AT1G74080	+
Chr1	28423895	28424931	AT1G75700	+
Chr1	28766749	28767517	AT1G76650	-
Chr1	29502581	29503241	AT1G78410	+
Chr1	29979972	29982773	AT1G79680	-
Chr2	592358	593602	AT2G02240	-
Chr2	606181	607839	AT2G02300	-
Chr2	1564165	1565106	AT2G04495	+
Chr2	6761634	6763500	AT2G15490	+
Chr2	7829034	7830580	AT2G18000	+
Chr2	7914304	7915872	AT2G18190	-
Chr2	7917504	7919277	AT2G18193	-
Chr2	8073199	8074982	AT2G18600	-
Chr2	8114919	8116811	AT2G18720	-
Chr2	9254458	9255625	AT2G21640	+
Chr2	9903214	9903845	AT2G23270	+
Chr2	10143645	10144511	AT2G23830	+
Chr2	10315514	10317353	AT2G24255	-
Chr2	11263962	11265684	AT2G26480	+
Chr2	11293768	11295806	AT2G26560	-
Chr2	11720293	11721081	AT2G27389	+
Chr2	11720483	11720888	AT2G27390	-
Chr2	12903235	12905198	AT2G30250	-
Chr2	12936978	12938834	AT2G30360	-
Chr2	13353820	13359728	AT2G31320	-
Chr2	13549998	13553843	AT2G31870	-
Chr2	13631061	13631768	AT2G32020	-
Chr2	13655626	13657175	AT2G32140	-
Chr2	15417489	15419154	AT2G36780	-
Chr2	15706356	15707224	AT2G37430	+
Chr2	16018356	16019500	AT2G38250	+
Chr2	16067395	16068291	AT2G38340	-
Chr2	16108360	16110766	AT2G38470	+
Chr2	16527791	16529407	AT2G39650	-
Chr2	16848437	16850487	AT2G40340	-
Chr2	17685804	17689928	AT2G42480	-
Chr2	17880614	17882636	AT2G43000	-
Chr2	18400645	18401326	AT2G44578	-
Chr2	18736838	18741841	AT2G45460	-
Chr2	19084133	19085704	AT2G46495	-
Chr2	19136565	19138762	AT2G46610	-
Chr2	19543990	19544806	AT2G47670	-
Chr2	19545827	19550905	AT2G47680	-
Chr2	19568463	19569507	AT2G47770	+
Chr3	229170	231105	AT3G01600	+
Chr3	489829	491587	AT3G02400	+
Chr3	573779	574626	AT3G02670	-
Chr3	1172745	1174467	AT3G04420	+
Chr3	2489386	2491087	AT3G07800	-
Chr3	2753306	2754621	AT3G09020	+
Chr3	2894811	2897674	AT3G09405	-
Chr3	3420129	3420832	AT3G10930	-
Chr3	3896530	3899019	AT3G12220	-
Chr3	3946035	3946960	AT3G12410	-
Chr3	3967094	3967822	AT3G12510	+
Chr3	5133605	5135902	AT3G15240	+
Chr3	5692737	5694127	AT3G16720	+
Chr3	6045001	6048488	AT3G17690	+
Chr3	6258066	6258417	AT3G18250	-
Chr3	6616351	6617696	AT3G19150	-
Chr3	6652744	6658938	AT3G19210	-
Chr3	6814965	6815403	AT3G19615	-
Chr3	7153538	7156536	AT3G20490	-
Chr3	7581958	7582793	AT3G21520	+
Chr3	8116334	8119388	AT3G22910	-
Chr3	8289646	8290066	AT3G23230	-
Chr3	9195502	9197124	AT3G25250	+
Chr3	10231115	10231418	AT3G27630	-
Chr3	10520508	10521532	AT3G28210	+
Chr3	10685523	10687364	AT3G28510	+
Chr3	10715622	10717329	AT3G28580	+
Chr3	11005778	11006414	AT3G29000	+
Chr3	11259586	11262440	AT3G29340	-
Chr3	14940113	14945291	AT3G42850	-
Chr3	14946187	14948167	AT3G42860	-
Chr3	16789979	16790582	AT3G45730	+
Chr3	16922752	16923247	AT3G46080	-
Chr3	18078473	18086817	AT3G48770	-
Chr3	18929525	18931839	AT3G50930	+
Chr3	19326332	19328323	AT3G52115	+
Chr3	20050643	20052815	AT3G54150	-
Chr3	21070647	21072702	AT3G56920	+
Chr3	21575886	21577845	AT3G58270	-
Chr4	935085	940191	AT4G02110	+
Chr4	1049956	1054065	AT4G02390	+
Chr4	2555089	2557046	AT4G04990	+
Chr4	2736134	2736584	AT4G05370	+
Chr4	2737145	2737983	AT4G05380	+
Chr4	7777792	7780366	AT4G13370	-
Chr4	8392840	8393813	AT4G14630	+
Chr4	9752823	9753867	AT4G17490	-
Chr4	10069693	10071115	AT4G18195	+
Chr4	10466476	10469092	AT4G19130	-
Chr4	11248077	11252724	AT4G21070	+
Chr4	12030019	12033137	AT4G22960	+
Chr4	12141031	12143833	AT4G23190	-
Chr4	12957833	12958714	AT4G25330	+
Chr4	13056183	13058802	AT4G25580	+
Chr4	13369532	13370011	AT4G26460	+
Chr4	13921676	13923570	AT4G27980	+
Chr4	14026576	14028622	AT4G28350	+
Chr4	14277993	14279984	AT4G28950	+
Chr4	14382838	14385375	AT4G29170	+
Chr4	16422165	16423948	AT4G34320	+
Chr4	16491795	16493418	AT4G34510	+
Chr4	16936119	16940332	AT4G35740	+
Chr4	17451927	17454760	AT4G37030	+
Chr4	17549683	17550257	AT4G37290	-
Chr4	17569827	17571704	AT4G37370	-
Chr4	17593122	17594889	AT4G37420	+
Chr4	17621885	17624285	AT4G37490	-
Chr4	18029197	18031333	AT4G38560	+
Chr4	18366949	18368359	AT4G39500	-
Chr4	18410171	18411000	AT4G39670	+
Chr5	91919	92324	AT5G01225	+
Chr5	441706	442146	AT5G02220	-
Chr5	999101	1001029	AT5G03780	-
Chr5	2406067	2407330	AT5G07610	+
Chr5	2407400	2409066	AT5G07620	-
Chr5	3636613	3638059	AT5G11400	-
Chr5	3656810	3658931	AT5G11460	-
Chr5	4670778	4672072	AT5G14490	-
Chr5	4828640	4830955	AT5G14930	+
Chr5	4991346	4994826	AT5G15380	+
Chr5	6040918	6042938	AT5G18270	-
Chr5	7070585	7072951	AT5G20850	-
Chr5	7478929	7479527	AT5G22520	+
Chr5	7480526	7481194	AT5G22530	+
Chr5	7489421	7490503	AT5G22555	+
Chr5	7536289	7537990	AT5G22660	-
Chr5	8068451	8072991	AT5G23910	+
Chr5	8153114	8154709	AT5G24110	-
Chr5	8251377	8262154	AT5G24280	-
Chr5	9147175	9148128	AT5G26170	-
Chr5	9508763	9515407	AT5G27030	-
Chr5	9684071	9685561	AT5G27420	+
Chr5	14604366	14605194	AT5G36970	-
Chr5	15883178	15884067	AT5G39670	+
Chr5	16020217	16021762	AT5G40010	-
Chr5	16041918	16043494	AT5G40090	-
Chr5	16359429	16363792	AT5G40840	-
Chr5	16693908	16698943	AT5G41750	+
Chr5	16866039	16870887	AT5G42210	+
Chr5	18207362	18209045	AT5G45095	+
Chr5	18398989	18401644	AT5G45400	+
Chr5	19462657	19464957	AT5G48020	-
Chr5	19758880	19761721	AT5G48720	+
Chr5	19900202	19905925	AT5G49110	+
Chr5	20189654	20191390	AT5G49690	-
Chr5	20800583	20801416	AT5G51190	-
Chr5	20952441	20953393	AT5G51580	-
Chr5	21384042	21384924	AT5G52750	+
Chr5	22419156	22420410	AT5G55270	+
Chr5	22478711	22481148	AT5G55490	-
Chr5	23187839	23189857	AT5G57220	+
Chr5	23289163	23289556	AT5G57510	-
Chr5	23686770	23691053	AT5G58610	-
Chr5	24252157	24254849	AT5G60250	+
Chr5	25633535	25635781	AT5G64060	-
Chr5	25908412	25909803	AT5G64810	+
Chr5	26095146	26095771	AT5G65300	-
Chr5	26216125	26218153	AT5G65600	-
Chr5	26434063	26437222	AT5G66130	+
Chr5	26599383	26601867	AT5G66640	+
Chr5	26921583	26923274	AT5G67460	-

## Sheet: Transposons
Table S2. Genes and transposons upregulated upon irradiation (100Gy treatment) in wild type seedlings as compared to control seedlings. (> 4-fold increase ; FDR of 1e-2 using a Benjamini-Hochberg correction of Fisher's Exact Test)
Chromosome	Start	Stop	Gene	Strand
Chr1	9125777	9126902	AT1TE29390	-
Chr1	21833196	21838009	AT1TE72060	-
Chr3	490910	491312	AT3TE02100	-
Chr3	10687034	10687244	AT3TE44395	-
Chr3	10716963	10717265	AT3TE44530	-
Chr4	8393675	8394263	AT4TE37230	+
Chr5	2222046	2222111	AT5TE08070	+
Chr5	2222112	2222331	AT5TE08075	+
Chr5	7069517	7070690	AT5TE25580	-
Chr5	16356372	16359539	AT5TE59075	+
Chr5	16359540	16359601	AT5TE59080	-
Chr5	16698234	16698950	AT5TE60280	+
