# Supplementary material for: Identification of Multiple Proteins Coupling Transcriptional Gene Silencing to Genome Stability in Arabidopsis thaliana
Source: PLoS Genet. 2016 Jun 2;12(6):e1006092. doi: 10.1371/journal.pgen.1006092 (PMC4890748; doi:10.1371/journal.pgen.1006092)
Supplement: S3 Table — (XLSX) [file pgen.1006092.s009.xlsx]

## Sheet: Table S3 AtSTUbL2 coexpression
Table S3. DAVID (http://david.abcc.ncifcrf.gov/home.jsp) Gene Ontology Analysis of Top 200 Genes Co-expressed with At-STUbL2 (GOTERM_BP_FAT category)
GO Term	Term	Count	%	PValue	Genes	List Total	Pop Hits	Pop Total	Fold Enrichment	Bonferroni	Benjamini	FDR
GO:0006259	DNA metabolic process	40	20	1.07951e-34	AT5G20850, AT1G07270, AT4G00020, AT4G18470, AT3G05740, AT1G67320, AT5G67100, AT2G21800, AT1G08260, AT3G27730, AT2G29680, AT3G18524, AT3G48900, AT5G49160, AT1G69770, AT5G64630, AT5G61000, AT1G67630, AT3G02820, AT4G21070, AT3G09660, AT2G31270, AT4G02060, AT5G08020, AT1G65470, AT5G02370, AT1G04020, AT2G20980, AT2G37560, AT1G57820, AT3G23890, AT3G25100, AT1G26840, AT5G63920, AT4G31400, AT1G15570, AT5…	112	350	13998	14.2837	3.34649e-32	3.34649e-32	1.44977e-31
GO:0007049	cell cycle	35	17.5	4.36672e-34	AT5G62410, AT3G57060, AT5G37630, AT4G37490, AT5G48600, AT1G76310, AT4G35620, AT4G21270, AT3G27730, AT1G80370, AT4G14150, AT5G49160, AT1G69770, AT2G17620, AT3G23670, AT5G43080, AT1G16330, AT4G22970, AT3G02820, AT4G02060, AT1G50240, AT5G13840, AT3G47460, AT1G44110, AT1G02970, AT1G78770, AT3G11520, AT2G32590, AT1G03780, AT5G63920, AT3G59550, AT1G15570, AT5G07660, AT4G29170, AT5G63540	112	234	13998	18.6939	1.35368e-31	6.76842e-32	5.86443e-31
GO:0051301	cell division	27	13.5	1.36794e-26	AT5G62410, AT1G53140, AT3G17360, AT4G37490, AT5G48600, AT1G76310, AT4G35620, AT1G54960, AT1G80370, AT4G14150, AT5G49160, AT1G69770, AT2G17620, AT3G23670, AT1G16330, AT5G43080, AT1G50240, AT5G13840, AT3G47460, AT1G44110, AT1G02970, AT2G44190, AT1G57820, AT3G11520, AT3G25100, AT3G59550, AT1G15570	112	170	13998	19.8501	4.2406e-24	1.41353e-24	1.83711e-23
GO:0022402	cell cycle process	23	11.5	2.44603e-23	AT3G57060, AT5G62410, AT5G13840, AT5G37630, AT3G47460, AT5G48600, AT1G02970, AT4G21270, AT3G27730, AT2G32590, AT4G14150, AT5G49160, AT1G69770, AT1G03780, AT5G63920, AT3G59550, AT3G23670, AT1G15570, AT4G22970, AT4G29170, AT5G07660, AT5G63540, AT1G50240	112	133	13998	21.6135	7.5827e-21	1.89567e-21	3.28498e-20
GO:0007017	microtubule-based process	22	11	9.15619e-23	AT5G27550, AT3G17360, AT5G60930, AT5G23910, AT3G20150, AT1G72250, AT5G02370, AT2G44190, AT2G28620, AT3G63480, AT3G10310, AT2G38720, AT4G21270, AT4G14150, AT1G03780, AT2G36200, AT3G23670, AT1G59540, AT2G22610, AT3G44050, AT4G14330, AT3G10180	112	121	13998	22.724	2.83842e-20	5.67684e-21	1.22966e-19
GO:0007018	microtubule-based movement	19	9.5	3.07606e-22	AT5G27550, AT3G17360, AT5G60930, AT5G23910, AT3G20150, AT1G72250, AT5G02370, AT2G28620, AT3G63480, AT3G10310, AT4G21270, AT4G14150, AT2G36200, AT3G23670, AT1G59540, AT2G22610, AT3G44050, AT4G14330, AT3G10180	112	76	13998	31.2455	9.53579e-20	1.5893e-20	4.1311e-19
GO:0051726	regulation of cell cycle	21	10.5	6.82853e-22	AT1G07270, AT4G00020, AT1G65470, AT4G37490, AT5G24330, AT1G44110, AT1G76310, AT1G02970, AT1G78770, AT2G33560, AT4G35620, AT3G11520, AT1G08260, AT2G29680, AT3G18524, AT1G80370, AT2G17620, AT1G16330, AT5G43080, AT1G15570, AT4G22970	112	113	13998	23.2268	2.11684e-19	3.02406e-20	9.17059e-19
GO:0000279	M phase	16	8	3.99892e-17	AT3G57060, AT5G62410, AT5G13840, AT5G37630, AT3G47460, AT5G48600, AT1G02970, AT4G21270, AT3G27730, AT2G32590, AT1G03780, AT5G63920, AT3G59550, AT4G22970, AT4G29170, AT5G63540	112	79	13998	25.3128	1.23967e-14	1.54958e-15	5.37048e-14
GO:0006260	DNA replication	18	9	7.82193e-17	AT1G07270, AT5G08020, AT1G67320, AT5G67100, AT2G20980, AT2G37560, AT3G25100, AT1G08260, AT2G29680, AT1G26840, AT5G63920, AT5G61000, AT1G15570, AT1G67630, AT3G02820, AT2G31270, AT3G09660, AT4G02060	112	123	13998	18.2901	3.44169e-14	3.77476e-15	1.44329e-13
GO:0022403	cell cycle phase	16	8	3.74275e-16	AT3G57060, AT5G62410, AT5G13840, AT5G37630, AT3G47460, AT5G48600, AT1G02970, AT4G21270, AT3G27730, AT2G32590, AT1G03780, AT5G63920, AT3G59550, AT4G22970, AT4G29170, AT5G63540	112	91	13998	21.9749	1.03251e-13	1.03251e-14	4.44089e-13
GO:0051276	chromosome organization	21	10.5	1.17771e-14	AT4G18470, AT3G57060, AT5G62410, AT5G37630, AT3G47460, AT1G65470, AT5G48600, AT5G24330, AT4G32830, AT1G57820, AT2G45490, AT3G27730, AT5G49160, AT3G48900, AT1G69770, AT5G64630, AT4G30860, AT1G01370, AT2G25880, AT5G65350, AT5G07660	112	258	13998	10.173	3.64819e-12	3.31624e-13	1.58096e-11
GO:0006310	DNA recombination	12	6	1.41143e-12	AT5G20850, AT4G00020, AT4G18470, AT2G21800, AT3G05740, AT3G27730, AT1G65470, AT5G63920, AT5G64630, AT4G29170, AT5G07660, AT1G27880	112	61	13998	24.5867	4.37542e-10	3.64618e-11	1.89552e-09
GO:0006974	response to DNA damage stimulus	17	8.5	1.71449e-12	AT5G20850, AT4G00020, AT5G08020, AT1G65470, AT5G02370, AT1G04020, AT2G21800, AT3G18524, AT3G48900, AT5G64630, AT5G63920, AT4G31400, AT4G21070, AT3G02820, AT5G07660, AT4G29170, AT3G24495	112	189	13998	11.2418	5.315e-10	4.08846e-11	2.30257e-09
GO:0007067	mitosis	10	5	9.21747e-12	AT3G57060, AT5G62410, AT5G13840, AT2G32590, AT5G37630, AT3G47460, AT5G63920, AT5G48600, AT3G59550, AT1G02970	112	37	13998	33.779	2.85743e-09	2.04102e-10	1.2379e-08
GO:0000087	M phase of mitotic cell cycle	10	5	9.21747e-12	AT3G57060, AT5G62410, AT5G13840, AT2G32590, AT5G37630, AT3G47460, AT5G63920, AT5G48600, AT3G59550, AT1G02970	112	37	13998	33.779	2.85743e-09	2.04102e-10	1.2379e-08
GO:0006281	DNA repair	16	8	1.21557e-11	AT5G20850, AT4G00020, AT5G08020, AT1G65470, AT5G02370, AT1G04020, AT2G21800, AT3G18524, AT3G48900, AT5G64630, AT5G63920, AT4G31400, AT4G21070, AT5G07660, AT4G29170, AT3G24495	112	181	13998	11.0481	3.76824e-09	2.51216e-10	1.63248e-08
GO:0000280	nuclear division	10	5	2.52835e-11	AT3G57060, AT5G62410, AT5G13840, AT2G32590, AT5G37630, AT3G47460, AT5G63920, AT5G48600, AT3G59550, AT1G02970	112	41	13998	30.4834	7.83787e-09	4.89867e-10	3.39552e-08
GO:0000278	mitotic cell cycle	10	5	2.05568e-10	AT3G57060, AT5G62410, AT5G13840, AT2G32590, AT5G37630, AT3G47460, AT5G63920, AT5G48600, AT3G59550, AT1G02970	112	51	13998	24.5063	6.37262e-08	3.7486e-09	2.76075e-07
GO:0051327	M phase of meiotic cell cycle	9	4.5	1.69334e-09	AT5G62410, AT4G21270, AT3G27730, AT3G47460, AT5G63920, AT5G48600, AT4G22970, AT4G29170, AT5G63540	112	44	13998	25.5645	5.24934e-07	2.9163e-08	2.27412e-06
GO:0007126	meiosis	9	4.5	1.69334e-09	AT5G62410, AT4G21270, AT3G27730, AT3G47460, AT5G63920, AT5G48600, AT4G22970, AT4G29170, AT5G63540	112	44	13998	25.5645	5.24934e-07	2.9163e-08	2.27412e-06
GO:0048285	organelle fission	10	5	2.60031e-09	AT3G57060, AT5G62410, AT5G13840, AT2G32590, AT5G37630, AT3G47460, AT5G63920, AT5G48600, AT3G59550, AT1G02970	112	67	13998	18.6541	8.06097e-07	4.24262e-08	3.49218e-06
GO:0006323	DNA packaging	10	5	9.18588e-09	AT3G57060, AT5G62410, AT1G57820, AT5G37630, AT3G47460, AT1G65470, AT5G64630, AT5G48600, AT1G01370, AT5G65350	112	77	13998	16.2314	2.84762e-06	1.42381e-07	1.23365e-05
GO:0006325	chromatin organization	14	7	1.83363e-08	AT4G18470, AT1G65470, AT5G24330, AT4G32830, AT2G45490, AT1G57820, AT5G49160, AT3G48900, AT1G69770, AT5G64630, AT4G30860, AT1G01370, AT2G25880, AT5G65350	112	219	13998	7.98973	5.68423e-06	2.70678e-07	2.46253e-05
GO:0051321	meiotic cell cycle	9	4.5	2.87063e-08	AT5G62410, AT4G21270, AT3G27730, AT3G47460, AT5G63920, AT5G48600, AT4G22970, AT4G29170, AT5G63540	112	62	13998	18.1426	8.8989e-06	4.04497e-07	3.8552e-05
GO:0000910	cytokinesis	8	4	2.93211e-08	AT1G53140, AT3G17360, AT1G54960, AT4G14150, AT5G49160, AT1G69770, AT3G23670, AT1G50240	112	41	13998	24.3868	9.08951e-06	3.95198e-07	3.93778e-05
GO:0007059	chromosome segregation	7	3.5	4.39012e-08	AT3G23890, AT5G37630, AT5G63920, AT5G48600, AT3G59550, AT4G22970, AT5G07660	112	26	13998	33.649	1.36093e-05	5.67057e-07	5.89585e-05
GO:0030261	chromosome condensation	5	2.5	5.54946e-08	AT3G57060, AT5G62410, AT5G37630, AT3G47460, AT5G48600	112	6	13998	104.152	1.72032e-05	6.88132e-07	7.45282e-05
GO:0006261	DNA-dependent DNA replication	8	4	9.17467e-08	AT3G25100, AT1G67320, AT5G63920, AT1G15570, AT3G02820, AT2G20980, AT3G09660, AT4G02060	112	48	13998	20.8304	2.84411e-05	1.0939e-06	0.000123214
GO:0016568	chromatin modification	11	5.5	1.29007e-07	AT4G18470, AT1G57820, AT2G45490, AT1G65470, AT5G49160, AT1G69770, AT5G64630, AT4G30860, AT5G24330, AT2G25880, AT4G32830	112	137	13998	10.0351	3.99913e-05	1.48119e-06	0.000173254
GO:0033554	cellular response to stress	17	8.5	2.35784e-07	AT5G20850, AT4G00020, AT5G08020, AT1G65470, AT5G02370, AT1G04020, AT2G21800, AT3G18524, AT3G48900, AT5G64630, AT5G63920, AT4G31400, AT4G21070, AT3G02820, AT5G07660, AT4G29170, AT3G24495	112	426	13998	4.98755	7.30904e-05	2.61046e-06	0.000316653
GO:0006302	double-strand break repair	6	3	1.07935e-06	AT5G20850, AT4G00020, AT1G65470, AT5G64630, AT4G29170, AT5G07660	112	24	13998	31.2455	0.000334543	1.15378e-05	0.00144954
GO:0010564	regulation of cell cycle process	6	3	1.64945e-06	AT2G33560, AT4G00020, AT1G08260, AT3G18524, AT4G22970, AT1G78770	112	26	13998	28.842	0.000511199	1.70442e-05	0.00221516
GO:0010212	response to ionizing radiation	5	2.5	6.33313e-06	AT5G20850, AT4G37490, AT4G21070, AT4G29170, AT5G07660	112	16	13998	39.0569	0.00196135	6.33295e-05	0.00850494
GO:0033205	cytokinesis during cell cycle	5	2.5	2.01988e-05	AT4G14150, AT5G49160, AT1G69770, AT3G23670, AT1G50240	112	21	13998	29.7577	0.00624212	0.000195658	0.0271232
GO:0006333	chromatin assembly or disassembly	7	3.5	9.44983e-05	AT1G57820, AT1G65470, AT3G48900, AT1G69770, AT5G64630, AT1G01370, AT5G65350	112	93	13998	9.40726	0.0288709	0.000887359	0.126835
GO:0000725	recombinational repair	4	2	0.000101345	AT4G00020, AT1G65470, AT5G64630, AT5G07660	112	12	13998	41.6607	0.0309301	0.000923647	0.136019
GO:0000724	double-strand break repair via homologous recombination	4	2	0.000101345	AT4G00020, AT1G65470, AT5G64630, AT5G07660	112	12	13998	41.6607	0.0309301	0.000923647	0.136019
GO:0006270	DNA replication initiation	4	2	0.000101345	AT3G25100, AT2G20980, AT3G09660, AT4G02060	112	12	13998	41.6607	0.0309301	0.000923647	0.136019
GO:0048229	gametophyte development	9	4.5	0.000123844	AT4G00020, AT3G25100, AT4G14150, AT1G65470, AT5G64630, AT3G59550, AT3G23670, AT4G29170, AT1G50240	112	188	13998	5.98319	0.0376662	0.00109637	0.166192
GO:0007010	cytoskeleton organization	7	3.5	0.000226604	AT4G21270, AT2G38720, AT5G67270, AT4G14150, AT1G03780, AT3G23670, AT2G44190	112	109	13998	8.02638	0.0678442	0.00194963	0.303897
GO:0070828	heterochromatin organization	3	1.5	0.000370038	AT1G57820, AT1G65470, AT5G64630	112	4	13998	93.7366	0.108396	0.00309609	0.495813
GO:0031507	heterochromatin formation	3	1.5	0.000370038	AT1G57820, AT1G65470, AT5G64630	112	4	13998	93.7366	0.108396	0.00309609	0.495813
GO:0016572	histone phosphorylation	3	1.5	0.000370038	AT2G45490, AT2G25880, AT4G32830	112	4	13998	93.7366	0.108396	0.00309609	0.495813
GO:0051052	regulation of DNA metabolic process	4	2	0.000765594	AT3G18524, AT1G02970, AT3G02820, AT1G78770	112	23	13998	21.736	0.211344	0.00622855	1.0233
GO:0032776	DNA methylation on cytosine	3	1.5	0.000915527	AT1G57820, AT5G49160, AT1G69770	112	6	13998	62.4911	0.247191	0.00725416	1.22257
GO:0016570	histone modification	5	2.5	0.00100151	AT4G18470, AT2G45490, AT1G69770, AT2G25880, AT4G32830	112	56	13998	11.1591	0.26701	0.00773552	1.33667
GO:0016569	covalent chromatin modification	5	2.5	0.00121863	AT4G18470, AT2G45490, AT1G69770, AT2G25880, AT4G32830	112	59	13998	10.5917	0.314774	0.00917729	1.62426
GO:0051053	negative regulation of DNA metabolic process	3	1.5	0.00216332	AT3G18524, AT1G02970, AT3G02820	112	9	13998	41.6607	0.488985	0.0158576	2.86656
GO:0031497	chromatin assembly	5	2.5	0.00241921	AT1G57820, AT1G65470, AT5G64630, AT1G01370, AT5G65350	112	71	13998	8.80156	0.528042	0.0173104	3.20056
GO:0065004	protein-DNA complex assembly	5	2.5	0.00254607	AT1G57820, AT1G65470, AT5G64630, AT1G01370, AT5G65350	112	72	13998	8.67932	0.546286	0.0178008	3.36574
GO:0010332	response to gamma radiation	3	1.5	0.00269017	AT5G20850, AT4G37490, AT4G21070	112	10	13998	37.4946	0.566159	0.0183861	3.55306
GO:0000226	microtubule cytoskeleton organization	4	2	0.00334542	AT4G21270, AT2G38720, AT1G03780, AT2G44190	112	38	13998	13.156	0.646127	0.0223299	4.4006
GO:0009555	pollen development	6	3	0.00361729	AT4G14150, AT1G65470, AT5G64630, AT3G59550, AT3G23670, AT4G29170	112	129	13998	5.81312	0.674826	0.0236186	4.75024
GO:0006275	regulation of DNA replication	3	1.5	0.00532865	AT1G02970, AT3G02820, AT1G78770	112	14	13998	26.7819	0.809156	0.0339177	6.92404
GO:0006338	chromatin remodeling	3	1.5	0.00695457	AT1G57820, AT1G65470, AT5G64630	112	16	13998	23.4342	0.885072	0.0431915	8.94668
GO:0007346	regulation of mitotic cell cycle	3	1.5	0.00877604	AT2G33560, AT4G00020, AT1G08260	112	18	13998	20.8304	0.934949	0.0531851	11.1642
GO:0000911	cytokinesis by cell plate formation	3	1.5	0.00877604	AT4G14150, AT3G23670, AT1G50240	112	18	13998	20.8304	0.934949	0.0531851	11.1642
GO:0010070	zygote asymmetric cell division	2	1	0.0157971	AT5G49160, AT1G69770	112	2	13998	124.982	0.992818	0.0922516	19.2527
GO:0010069	zygote asymmetric cytokinesis in the embryo sac	2	1	0.0157971	AT5G49160, AT1G69770	112	2	13998	124.982	0.992818	0.0922516	19.2527
GO:0045934	negative regulation of nucleobase, nucleoside, nucleotide and nucleic acid metabolic process	4	2	0.0161002	AT3G18524, AT1G69770, AT1G02970, AT3G02820	112	67	13998	7.46162	0.993472	0.092229	19.5861
GO:0051172	negative regulation of nitrogen compound metabolic process	4	2	0.0161002	AT3G18524, AT1G69770, AT1G02970, AT3G02820	112	67	13998	7.46162	0.993472	0.092229	19.5861
GO:0006334	nucleosome assembly	4	2	0.0174102	AT1G65470, AT5G64630, AT1G01370, AT5G65350	112	69	13998	7.24534	0.995681	0.0976298	21.0121
GO:0034728	nucleosome organization	4	2	0.0174102	AT1G65470, AT5G64630, AT1G01370, AT5G65350	112	69	13998	7.24534	0.995681	0.0976298	21.0121
GO:0009553	embryo sac development	4	2	0.0224524	AT4G00020, AT3G59550, AT4G29170, AT1G50240	112	76	13998	6.57801	0.999123	0.122223	26.2853
GO:0051304	chromosome separation	2	1	0.0236026	AT5G63920, AT4G22970	112	3	13998	83.3214	0.999392	0.125959	27.4417
GO:0051307	meiotic chromosome separation	2	1	0.0236026	AT5G63920, AT4G22970	112	3	13998	83.3214	0.999392	0.125959	27.4417
GO:0033261	regulation of S phase	2	1	0.0236026	AT4G00020, AT1G08260	112	3	13998	83.3214	0.999392	0.125959	27.4417
GO:0051225	spindle assembly	2	1	0.0236026	AT4G21270, AT1G03780	112	3	13998	83.3214	0.999392	0.125959	27.4417
GO:0007090	regulation of S phase of mitotic cell cycle	2	1	0.0236026	AT4G00020, AT1G08260	112	3	13998	83.3214	0.999392	0.125959	27.4417
GO:0034622	cellular macromolecular complex assembly	6	3	0.0249275	AT1G57820, AT2G38720, AT1G65470, AT5G64630, AT1G01370, AT5G65350	112	208	13998	3.60525	0.999601	0.130416	28.7528
GO:0006306	DNA methylation	3	1.5	0.0249497	AT1G57820, AT5G49160, AT1G69770	112	31	13998	12.095	0.999603	0.12839	28.7746
GO:0006305	DNA alkylation	3	1.5	0.0249497	AT1G57820, AT5G49160, AT1G69770	112	31	13998	12.095	0.999603	0.12839	28.7746
GO:0006304	DNA modification	3	1.5	0.0280418	AT1G57820, AT5G49160, AT1G69770	112	33	13998	11.362	0.999852	0.141029	31.749
GO:0007051	spindle organization	2	1	0.0313468	AT4G21270, AT1G03780	112	4	13998	62.4911	0.999948	0.154088	34.8007
GO:0034621	cellular macromolecular complex subunit organization	6	3	0.0339384	AT1G57820, AT2G38720, AT1G65470, AT5G64630, AT1G01370, AT5G65350	112	226	13998	3.31811	0.999978	0.163386	37.1048
GO:0045787	positive regulation of cell cycle	2	1	0.0390302	AT1G08260, AT1G65470	112	5	13998	49.9929	0.999996	0.18317	41.4138
GO:0007349	cellularization	2	1	0.0390302	AT2G44190, AT1G50240	112	5	13998	49.9929	0.999996	0.18317	41.4138
GO:0009561	megagametogenesis	3	1.5	0.0436784	AT4G00020, AT3G59550, AT1G50240	112	42	13998	8.9273	0.999999	0.200129	45.1073
GO:0008156	negative regulation of DNA replication	2	1	0.0466531	AT1G02970, AT3G02820	112	6	13998	41.6607	1	0.209501	47.3566
GO:0031032	actomyosin structure organization	2	1	0.0466531	AT4G14150, AT3G23670	112	6	13998	41.6607	1	0.209501	47.3566
GO:0000912	formation of actomyosin apparatus involved in cytokinesis	2	1	0.0466531	AT4G14150, AT3G23670	112	6	13998	41.6607	1	0.209501	47.3566
GO:0000914	phragmoplast formation	2	1	0.0466531	AT4G14150, AT3G23670	112	6	13998	41.6607	1	0.209501	47.3566
GO:0008356	asymmetric cell division	2	1	0.0466531	AT5G49160, AT1G69770	112	6	13998	41.6607	1	0.209501	47.3566
GO:0000075	cell cycle checkpoint	2	1	0.0542161	AT2G33560, AT1G02970	112	7	13998	35.7092	1	0.236618	52.6969
GO:0048366	leaf development	5	2.5	0.0586443	AT4G37740, AT1G65470, AT5G64630, AT5G67100, AT1G04020	112	184	13998	3.39625	1	0.250407	55.5862
GO:0065003	macromolecular complex assembly	6	3	0.0636477	AT1G57820, AT2G38720, AT1G65470, AT5G64630, AT1G01370, AT5G65350	112	270	13998	2.77738	1	0.265738	58.6539
GO:0045132	meiotic chromosome segregation	2	1	0.0691642	AT5G63920, AT4G22970	112	9	13998	27.7738	1	0.282239	61.8081
GO:0010948	negative regulation of cell cycle process	2	1	0.0691642	AT2G33560, AT3G18524	112	9	13998	27.7738	1	0.282239	61.8081
GO:0048509	regulation of meristem development	3	1.5	0.0705404	AT1G65470, AT1G04020, AT3G22760	112	55	13998	6.81721	1	0.283578	62.5595
GO:0048827	phyllome development	5	2.5	0.0790675	AT4G37740, AT1G65470, AT5G64630, AT5G67100, AT1G04020	112	204	13998	3.06329	1	0.309308	66.9185
GO:0043933	macromolecular complex subunit organization	6	3	0.0799126	AT1G57820, AT2G38720, AT1G65470, AT5G64630, AT1G01370, AT5G65350	112	289	13998	2.59478	1	0.308465	67.3239
GO:0006268	DNA unwinding during replication	2	1	0.0911484	AT5G63920, AT4G02060	112	12	13998	20.8304	1	0.341172	72.2944
GO:0009960	endosperm development	2	1	0.0983615	AT4G22970, AT2G44190	112	13	13998	19.228	1	0.359691	75.1061
