# Supplementary material for: Identification of Multiple Proteins Coupling Transcriptional Gene Silencing to Genome Stability in Arabidopsis thaliana
Source: PLoS Genet. 2016 Jun 2;12(6):e1006092. doi: 10.1371/journal.pgen.1006092 (PMC4890748; doi:10.1371/journal.pgen.1006092)
Supplement: S4 Table — (XLSX) [file pgen.1006092.s010.xlsx]

## Sheet: Table S4
Table S4. Sample manifest detailing the genotype, replicate number and name as present in GEO database submission for high-throughput sequencing experiments detailed in the paper. Note that a sample can appear multiple times if used in multiple experiments, but the name is consistent.
	Experiment	Sample Name in Study Text	Genotype	Tissue	Treatment	Biological Replicate	Sample Name as Present in GEO archive
Tissue Specificity Experiment (Figure 1)	DNA resequencing	atxr5/6	atxr5 ; atxr6	cotyledon		1	a56.1.cotyledon.DNA.110817
	DNA resequencing	Col	wildtype	cotyledon		1	Col.1.cotyledon.DNA.110817
	DNA resequencing	atxr5/6	atxr5 ; atxr6	flower		1	a56.1.flower.DNA.110817
	DNA resequencing	Col	wildtype	flower		1	Col.1.flower.DNA.110817
	RNA-seq	atxr5/6	atxr5 ; atxr6	cotyledon		1	a56.3.cotyledon.RNA.131202
	RNA-seq	atxr5/6	atxr5 ; atxr6	cotyledon		2	a56.3.cotyledon.RNA.140415
	RNA-seq	Col	wildtype	cotyledon		1	Col.3.cotyledon.RNA.131202
	RNA-seq	Col	wildtype	cotyledon		2	Col.3.cotyledon.RNA.140415
	RNA-seq	atxr5/6	atxr5 ; atxr6	flower		1	a56.1.flower.RNA.110906
	RNA-seq	atxr5/6	atxr5 ; atxr6	flower		2	a56.2.flower.RNA.110906
	RNA-seq	Col	wildtype	flower		1	Col.1.flower.RNA.110906
	RNA-seq	Col	wildtype	flower		2	Col.2.flower.RNA.110906
Irradiation Response - 90 min post-exposure (Figure 1)	RNA-seq	atxr5/6	atxr5 ; atxr6	10-day seedling	0 Gy radiation (90min post-treatment)	1	a56.0Gy.1.seedling.110907
	RNA-seq	atxr5/6	atxr5 ; atxr6	10-day seedling	100 Gy radiation (90min post-treatment)	1	a56.100Gy.1.seedling.110907
	RNA-seq	atxr5/6	atxr5 ; atxr6	10-day seedling	0 Gy radiation (90min post-treatment)	2	a56.0Gy.2.seedling.110907
	RNA-seq	atxr5/6	atxr5 ; atxr6	10-day seedling	100 Gy radiation (90min post-treatment)	2	a56.100Gy.2.seedling.110907
	RNA-seq	Col	wildtype	10-day seedling	0 Gy radiation (90min post-treatment)	1	Col.0Gy.1.seedling.110907
	RNA-seq	Col	wildtype	10-day seedling	100 Gy radiation (90min post-treatment)	1	Col.100Gy.1.seedling.110907
	RNA-seq	Col	wildtype	10-day seedling	0 Gy radiation (90min post-treatment)	2	Col.0Gy.2.seedling.110907
	RNA-seq	Col	wildtype	10-day seedling	100 Gy radiation (90min post-treatment)	2	Col.100Gy.2.seedling.110907
Irradiation Response - 24 hour post-exposure (Figure 1)	RNA-seq	atxr5/6	atxr5 ; atxr6	10-day seedling	0 Gy radiation (24h post-treatment)	1	a56.0Gy24h.1.seedling.111226
	RNA-seq	atxr5/6	atxr5 ; atxr6	10-day seedling	100 Gy radiation (24h post-treatment)	1	a56.100Gy24h.1.seedling.111226
	RNA-seq	Col	wildtype	10-day seedling	0 Gy radiation (24h post-treatment)	1	Col.0Gy24h.1.seedling.111226
	RNA-seq	Col	wildtype	10-day seedling	100 Gy radiation (24h post-treatment)	1	Col.100Gy24h.1.seedling.111226
atbrca1 enhancement of atxr56 replication defect (Figure 2)	DNA resequencing	atbrca1 ; atxr56	atbrca1-1 ; atxr56	Sorted 16C nuclei		1	brca1a56.1.16C.DNA.110202
	DNA resequencing	atbrca1 ; atxr56	atbrca1-1 ; atxr56	Sorted 16C nuclei		2	brca1a56.2.16C.DNA.110202
	DNA resequencing	atxr5/6	atxr5 ; atxr6	Sorted 16C nuclei		1	a56.1.16C.DNA.110202
	DNA resequencing	Col	wildtype	Sorted 16C nuclei		1	Col.1.16C.DNA.110202
atbrca1 enhancement of atxr56 aberrant transcription (Figure 2)	RNA-seq	atbrca1	atbrca1-1	cotyledon		1	brca1.1.cotyledon.RNA.131202
	RNA-seq	atbrca1	atbrca1-1	cotyledon		2	brca1.2.cotyledon.RNA.140415
	RNA-seq	atbrca1 ; atxr56	atbrca1-1 ; atxr56	cotyledon		1	brca1a56.1.cotyledon.RNA.131202
	RNA-seq	atbrca1 ; atxr56	atbrca1-1 ; atxr56	cotyledon		2	brca1a56.2.cotyledon.RNA.140415
	RNA-seq	atxr5/6	atxr5 ; atxr6	cotyledon		1	a56.1.cotyledon.RNA.131202
	RNA-seq	atxr5/6	atxr5 ; atxr6	cotyledon		2	a56.2.cotyledon.RNA.140415
	RNA-seq	Col	wildtype	cotyledon		1	Col.1.cotyledon.RNA.131202
	RNA-seq	Col	wildtype	cotyledon		2	Col.2.cotyledon.RNA.140415
Mapping of AtSAC3B EMS alleles (Figure 3)	DNA resequencing	EMS_2_209 (GFP -)	atsac3b-5 ; atxr5 ; atxr6 ; RAD51pro::GFP transgene	cotyledon		1	EMS_2_209.1.cotyledon.DNA.130925
	DNA resequencing	EMS_2_37 (GFP -)	atsac3b-4 ; atxr5 ; atxr6 ; RAD51pro::GFP transgene	cotyledon		1	EMS_2_37.1.cotyledon.DNA.130105
	DNA resequencing	RAD51pro::GFP	atxr5 ; atxr6 ; RAD51pro::GFP transgene	cotyledon		1	RAD51GFP.1.cotyledon.DNA.130105
	RNA-seq	Col	wildtype	cotyledon		1	Col.1.cotyledon.RNA.121116
	RNA-seq	EMS_2_37 (GFP -)	atsac3b-4 ; atxr5 ; atxr6 ; RAD51pro::GFP transgene	cotyledon		1	EMS_2_37.GFPneg.1.cotyledon.RNA.121116
	RNA-seq	EMS_2_37 (GFP +)	atsac3b-4/+ ; atxr5 ; atxr6 ; RAD51pro::GFP transgene	cotyledon		1	EMS_2_37.GFPpos.1.cotyledon.RNA.121116
	RNA-seq	RAD51pro::GFP	atxr5 ; atxr6 ; RAD51pro::GFP transgene	cotyledon		1	RAD51GFP.1.cotyledon.RNA.121116
Mapping of AtTHP1 EMS allele (Figure 3)	DNA resequencing	EMS_2_300 (GFP -)	atthp1-5 ; atxr5 ; atxr6 ; RAD51pro::GFP transgene	cotyledon		1	EMS_2_300.1.cotyledon.DNA.130227
	RNA-seq	EMS_2_300 (GFP -)	atthp1-5 ; atxr5 ; atxr6 ; RAD51pro::GFP transgene	cotyledon		1	EMS_2_300.GFPneg.1.cotyledon.RNA.130102
	RNA-seq	EMS_2_300 (GFP +)	atthp1-5/+ ; atxr5 ; atxr6 ; RAD51pro::GFP transgene	cotyledon		1	EMS_2_300.GFPpos.1.cotyledon.RNA.130102
Validation of AtSAC3b identification (Figure S3)	RNA-seq	atsac3b-3	atsac3b-3	cotyledon		1	sac3b.1.cotyledon.RNA.131202
	RNA-seq	atsac3b-3	atsac3b-3	cotyledon		2	sac3b.2.cotyledon.RNA.140415
	RNA-seq	atsac3b-3 ; atxr5/6	atsac3b-3 ; atxr5 ; atxr6	cotyledon		1	sac3batxr56.1.cotyledon.RNA.131202
	RNA-seq	atsac3b-3 ; atxr5/6	atsac3b-3 ; atxr5 ; atxr6	cotyledon		2	sac3batxr56.2.cotyledon.RNA.140415
	RNA-seq	atxr5/6	atxr5 ; atxr6	cotyledon		1	a56.1.cotyledon.RNA.131202
	RNA-seq	atxr5/6	atxr5 ; atxr6	cotyledon		2	a56.2.cotyledon.RNA.140415
	RNA-seq	Col	wildtype	cotyledon		1	Col.1.cotyledon.RNA.131202
	RNA-seq	Col	wildtype	cotyledon		2	Col.2.cotyledon.RNA.140415
Validation of AtTHP1 identification (Figure S3)	RNA-seq	atxr5/6	atxr5 ; atxr6	cotyledon		1	a56.1.cotyledon.RNA.131202
	RNA-seq	atxr5/6	atxr5 ; atxr6	cotyledon		2	a56.2.cotyledon.RNA.140415
	RNA-seq	Col	wildtype	cotyledon		1	Col.1.cotyledon.RNA.131202
	RNA-seq	Col	wildtype	cotyledon		2	Col.2.cotyledon.RNA.140415
	RNA-seq	thp1-1	thp1-1	cotyledon		1	thp1.1.cotyledon.RNA.131202
	RNA-seq	thp1-1	thp1-1	cotyledon		2	thp1.2.cotyledon.RNA.140415
	RNA-seq	thp1-1 atxr5/6	thp1-1 ; atxr5 ; atxr6	cotyledon		1	thp1a56.1.cotyledon.RNA.140415
Mapping of MBD9 EMS allele (Figure 4)	DNA resequencing	EMS_2_129 (GFP -)	mbd9-4 ; atxr5 ; atxr6	cotyledon		1	EMS_2_129.1.cotyledon.DNA.130602
Validation of MBD9 identification (Figure 4)	RNA-seq	atxr5/6	atxr5 ; atxr6	cotyledon		1	a56.1.cotyledon.RNA.131202
	RNA-seq	atxr5/6	atxr5 ; atxr6	cotyledon		2	a56.2.cotyledon.RNA.140415
	RNA-seq	Col	wildtype	cotyledon		1	Col.1.cotyledon.RNA.131202
	RNA-seq	Col	wildtype	cotyledon		2	Col.2.cotyledon.RNA.140415
	RNA-seq	mbd9-3	mbd9-3	cotyledon		1	mbd9.1.cotyledon.RNA.140415
	RNA-seq	mbd9-3 ; atxr5/6	mbd9-3 ; atxr5 ; atxr6	cotyledon		1	mbd9a56.1.cotyledon.RNA.140415
Mapping of atsubtl2 mutation (Figure 5)	DNA resequencing	EMS_2_325 (GFP -)	at-stubl2-1 ; atxr5 ; atxr6 ; RAD51pro::GFP transgene	cotyledon		1	EMS_2_325.1.cotyledon.DNA.130227
	RNA-seq	Col	wildtype	cotyledon		1	Col.1.cotyledon.RNA.121116
	RNA-seq	EMS_2_325 (GFP -)	at-stubl2-1 ; atxr5 ; atxr6 ; RAD51pro::GFP transgene	cotyledon		1	EMS_2_325.GFPneg.1.cotyledon.RNA.130102
	RNA-seq	EMS_2_325 (GFP +)	at-stubl2-1/+ ; atxr5 ; atxr6 ; RAD51pro::GFP transgene	cotyledon		1	EMS_2_325.GFPpos.1.cotyledon.RNA.130102
	RNA-seq	RAD51pro::GFP	atxr5 ; atxr6 ; RAD51pro::GFP transgene	cotyledon		1	RAD51GFP.1.cotyledon.RNA.121116
atsubtl2 non-complementation (Figure S4)	RNA-seq	F1: at-stubl2-2 atxr5/6 x EMS_2_325	at-stubl2-2/at-stubl2-1 ; atxr5 ; atxr6	cotyledon		1	atsubtl2.het.1.cotyledon.RNA.140415
	RNA-seq	F1: at-stubl2-2 atxr5/6 x atxr5/6	at-stubl2-2/+ ; atxr5 ; atxr6	cotyledon		1	atsubtl2.hom.1.cotyledon.RNA.140415
Methylation profiling (Figure 6)	Whole-genome bisulfite sequencing	Col	wildtype	3 week-old leaf		1	Col.1.leaf.meth.140417
	Whole-genome bisulfite sequencing	atxr5/6	atxr5 ; atxr6	3 week-old leaf		1	a56.1.leaf.meth.140417
	Whole-genome bisulfite sequencing	mbd9-3	mbd9-3	3 week-old leaf		1	mbd9.1.leaf.meth.140417
	Whole-genome bisulfite sequencing	atsac3b-4	atsac3b-4	3 week-old leaf		1	sac3b.1.leaf.meth.140417
	Whole-genome bisulfite sequencing	atthp1-1	atthp1-1	3 week-old leaf		1	thp1.1.leaf.meth.140417
	Whole-genome bisulfite sequencing	atsubtl2-2	at-stubl2-2	3 week-old leaf		1	atsubtl2.1.leaf.meth.140417
	Whole-genome bisulfite sequencing	met1-3	met1-3	3 week-old leaf		1	Previous study
